# Supplementary material for: Source Regions of the First Immigration of Fall Armyworm, Spodoptera frugiperda (Lepidoptera: Noctuidae) Invading Australia
Source: Insects. 2021 Dec 10;12(12):1104. doi: 10.3390/insects12121104 (PMC8704567; doi:10.3390/insects12121104)
Supplement: Supplementary file 1 [file insects-12-01104-s001.zip]

Archive with 1 entries (1 files):
- insects-1467427-supplementary.pdf
